# Supplementary material for: Biofertilizer Based on Biochar and Metal-Tolerant Plant Growth Promoting Rhizobacteria Alleviates Copper Impact on Morphophysiological Traits in Brassica napus L
Source: Microorganisms. 2022 Oct 31;10(11):2164. doi: 10.3390/microorganisms10112164 (PMC9695043; doi:10.3390/microorganisms10112164)
Supplement: Supplementary file 1 [file microorganisms-10-02164-s001.zip]

Archive with 1 entries (1 files):
- microorganisms-1975254-supplementary.pdf
